# Supplementary material for: Exploring Allied Health Models of Care for Children with Developmental Health Concerns, Delays, and Disabilities in Rural and Remote Areas: A Systematic Scoping Review
Source: Int J Environ Res Public Health. 2024 Apr 19;21(4):507. doi: 10.3390/ijerph21040507 (PMC11050593; doi:10.3390/ijerph21040507)
Supplement: Supplementary file 1 [file ijerph-21-00507-s001.zip]

Archive with 2 entries (2 files):
- Supplementary File S1_MEDLINESearchSyntax.pdf
- Supplementary File S2_QualityDomains.pdf
